# Supplementary material for: Fetal sex-specific differences in gestational age at delivery in pre-eclampsia: a meta-analysis
Source: Int J Epidemiol. 2016 Sep 6;46(2):632–42. doi: 10.1093/ije/dyw178 (PMC5837300; doi:10.1093/ije/dyw178)
Supplement: Supplementary Data [file dyw178_supp.zip]

Archive with 3 entries (3 files):
- ije-2016-01-0070-File010.docx
- ije-2016-01-0070-File008.docx
- ije-2016-01-0070-File009.docx
